# Supplementary material for: Soybean Resistance to White Mold: Evaluation of Soybean Germplasm Under Different Conditions and Validation of QTL
Source: Front Plant Sci. 2018 Apr 20;9:505. doi: 10.3389/fpls.2018.00505 (PMC5921182; doi:10.3389/fpls.2018.00505)
Supplement: Supplemental File 1 — Primer combinations and PCR conditions for 42 polymorphic SSR markers. [file Table1.xlsx]

## Sheet: 42 Polymorphic SSR markers
Polymorphic marker	LG (Chromosome)	Position (cM)	GenBank Accession	Motif	Forward primer (5' > 3')	Reverse primer (5' > 3')	Allele size in Williams	References
Across all parents
Sat_267	A1 (5)	69.04	CC453802	(AT)32	GCGATTGGATGATGGATTTATGAGTT	GCGCCCAACAAGGTGAGAAATCAAGA	261	1
Satt619	A1 (5)	59.23	CC453983	(ATT)11	GGCAGAACTAGTACGCTTCTGATT	GCGGTTAAGCATAATAGATCAGCCT	126	1
Satt651	E	33.26	CC454006	(ATT)10	GCGTGCTGTCTTTATACGAAGTACACTA	GCGTGGCAATAAATATTCTCACTGAA	171	1
Satt571	I	15.5	BH126737	(ATT)14	GGGTAGGGGTGGAATATAAG	GCGGGATCCGCGGATGGTCAAAG	153	1
Sat_244	M	48.18	CC453782	(AT)27	GCGTCAACCGGTGAAAAAACCTA	GCGTGGCTGGCAGTAGTCTATATCA	224	2
E00290 X PI89001
Satt153	O	106.32	BH126365	(ATT)12	GGGTTATATCAGTTTTTCTTTTTGTT	CCATCCTCGTTAGCATCTAT	211	1
Satt243	O	107.3	BH126444	(ATT)17	GCGCATTGCACATTAGGTTTTCTGTT	GCGGTAAGATCACGCCATTATTTAAGA	200	1
Sat_109	O	115.99	CC453690	(AT)28	CAACTCTTCAAATATAGCATCATA	TAGGACAATGTCTTAAATTTCAGTA	182	1
Satt478	O	66.07	BH126650	(ATT)17	CAGCCAAGCAAAAGATAAATAATA	TCCCCCACAAGAGAACAAGAAGGT	190	1
Sat_242	O	68.77	CC453780	(AT)18	GCGGATCCACCACTTGTTCTAAGAATCTC	GCGTAGGGTCGGGTTTTAGTATGTCATT	265	1
Satt494	M	67.53	BH126665	(ATT)13	GGCCGGTTCTCATTACAGGTCTCT	GGATTTCCATCTTGAATTTTATTA	218	2
Sat_256	M	66.66	CC453792	(AT)30	GCGCGGAAAATTATTTTACTTTTTCAAT	GCGCACGGATTGAGAGAAAGCAGAAAGA	253	2
Sat_092	D2	48.43	CC453687	(AT)31	AATTGAGTGAAACTTATAAGAATTAGTC	AAATAAGTAGGATGCTTGACAAA	244	1
Satt154	D2	46.76	BH126366	(ATT)20	AGATACTAACAAGAGGCATAAAACT	AAAGAAACGGAACTAATACTACATT	269	1
Satt186	D2	92.22	BH126393	(ATT)19	GGGAAGTTATAAGCAGAT	GGGAATCCATTCCTGATGAGT	234	1
Sat_229	F	62.79	CC453768	(AT)21	GCGTGTGCTACTTCACATCTTGAGAGAAAGA	GCGAGGGTTTAGAAAAAGATTCACCAAATAT	257	1
Sat_234	F	49.75	CC453773	(AT)22	GCGATGCGTTTAATAAGTTTTGAAAAATGCC	GCGGAAACCATCCTTATATGTCAATTGCTCA	332	1
Satt475	K	63.13	BH126647	(ATT)16	AAATGCAACTTACACAACTTTAT	TGCTTGCTTCAATTTGGATGAGTG	250	1
Satt641	N	23.26	CC453999	(ATT)10	GCGGAACATCACGGTTATA	GCGGGAGGCTCTGTCTCTTAGA	318	1
Sat_340	L	52.54	CC453866	(AT)31	GCGATGGAGCCGTGCTTATTCAC	GCGGCTTTCCCCTTTTAACTCTGAG		1
Satt481	L	51.37	BH126653	(ATT)14	GGGTTAACCGTCCACACATCTATT	GACGGTTTTAAACGGTAAGAAAAT	148	1
Sat_199	A2	72.8	CC453740	(AT)22	GCGCAATTTGACTATTTTTAGCTGTTG	GCGCGATATAAGATGATTTTTATTGAT	282	1
E00290 X PI437764
Sat_199	A2 8)							1
Satt154	D2 (17)							1
Satt186	D2 (17)							1
Sat_092	D2 (17)							1
Sat_022	D2 (17)	120.3	BH126254	(AT)27	GCGGCCTTTTCTGACTGTTAA	GCGCAGTGACTAAAACTTACTAT	231	1
Sat_340	L (19)							1
Satt641	N (3)							1
Satt475	K (9)							1
Sat_234	F (13)							1
Satt494	M (7)							2
Sat_256	M (7)							2
Sat_236	N (3)	47.23	CC453775	(AT)9	GCGGGTGCCTATGGTTCTACGTAGTTAC	GCGTTTGGATTAGATCAATAAAAATCACATT	220	1
Sat_109	O (10)							1
Satt153	O (10)							1
Satt243	O (10)							1
Satt691	E (15)							1
E00290 X PI548312
Satt451	I (20)	17.16	BH126625	(ATT)10	GCGCAATTAAAAGGATAACTTATATC	CCCCTCTTTGGCCCTCACACCTTCTC	318	1
Satt243	O (10)							1
Sat_109	O (10)							1
Sat_236	N (3)							1
Sat_234	F (13)							1
Satt260	K (9)	60.88	BH126458	(ATT)22	GCGCCAAATGTATACTTTAAATTCTT	GCGGGTTTAGCTAAAATAGTTCGTGC	229	1
Satt641	N (3)							1
Sat_340	L (19)							1
Satt481	L (19)							1
Satt523	L (19)							1
Satt394	G 18)	43.38	BH126577	(ATT)31	GCGTTTTTTCAATTTAAAGAGAATTGAC	GCGTAACTTGCATGTGTATATCGAGATG	306	1
Satt147	D1a (1)	92.53	BH126359	(ATT)14	CCATCCCTTCCTCCAAATAGAT	CTTCCACACCCTAGTTTAGTGACAA	174	1
Skylla X PI89001
Satt197	B1 (11)	49.06	BH126404	(ATT)20	CACTGCTTTTTCCCCTCTCT	AAGATACCCCCAACATTATTTGTAA	173	1
Sat_247	B1 (11)	52.06	CC453785	(AT)21	GCGGGGCAGGATATGATATTGTT	GCGTATTCGCCAAGCACTACTTTTT	260	1
Sat_340	L (19)							1
Satt154	D2 (17)							1
Sat_092	D2 (17)							1
Sat_234	F (13)							1
Satt494	M (7)							2
Sat_342	B2 14)	15.5	CC453868	(AT)11	GCGACTCTGGGGAAAATTAGTTTAG	GCGGAGTCGGGGAGCACTACTTGTC		1
Sat_236	N (3)							1
Satt243	O (10)							1
Satt153	O (10)							1
Satt691	E (15)							1
Skylla X PI153259
Satt472	G 18)	85.98	BH126644	(ATT)37	GCGAATACATAAAACTCAAATTCAAATCATA	GCGTTCTATAAATTTCATTCATAGTTTCAAT	278	1
Satt153	O (10)							1
Satt478	O (10)							1
Sat_342	B2 14)							1
Sat_256	M (7)							2
Satt175	M (7)	66.99	BH126384	(ATT)16	GACCTCGCTCTCTGTTTCTCAT	GGTGACCACCCCTATTCCTTAT	163	2
Satt197	B1 (11)							1
Satt481	L (19)							1
Sat_199	A2 (8)							1
Satt301	D2 (17)	79.22	BH126492	(ATT)24	GCGAAACACTCCTAGTTGATTACAAA	GCGATATAATGCACAAAGAAATTAAAGA	250	1
Skylla X PI437764
Satt691	E (15)							1
Satt598	E (15)	34.2	BH126763	(ATT)10	CGATTTGAATATACTTACCGTCTATA	CACAATACCTGTGGCTGTTATACTAT	168	1
Satt153	O (10)							1
Satt243	O (10)							1
Sat_236	N (3)							1
Sat_342	B2 14)							1
Satt494	M (7)							2
Satt175	M (7)							2
Sat_092	D2 (17)							1
Satt154	D2 (17)							1
Satt301	D2 (17)							1
Satt475	K (9)							1
Satt197	B1 (11)							1
Sat_340	L (19)							1
Skylla X PI548404
Satt147	D1a (1)							1
Satt472	G 18)							1
Satt394	G 18)
Satt233	A2 (8)	85.78	BH126434	(ATT)16	AAGCATACTCGTCGTAAC	GCGGTGCAAAGATATTAGAAA	200	1
Satt197	B1 (11)							1
Sat_234	F (13)							1
Sat_229	F (13)							1
Satt154	D2 (17)							1
Sat_092	D2 (17)							1
Satt135	D2 (17)	25.48	BH126348	(ATT)19	CACGGATTTTAAATCATTATTACAT	TTCCAATACCTCCCAACTAAC	200	1
Satt582	D2 (17)	47.18	BH126748	(ATT)16	CCGGTGATACTCCATACCAATAAC	CAACGCCGATTTTCTATTTGTCTG	110	1
Satt175	M (7)							2
Sat_256	M (7)							2
Satt126	B2 14)	23.28	BH126340	(ATT)18	GCTTGGTAGCTGTAGGAA	ATAAAACAAATTCGCTGATAT	148	1
Sat_287	B2 14)	26.64	CC453820	(AT)28	GCGCATTCCCTATTTTTTAGAATGAGTAAAT	GCGCCATAATCAGCATGCACACCTTATATGG	270	1
Sat_342	B2 14)							1
Sat_109	O (10)							1
Satt243	O (10)							1
Satt153	O (10)							1
1 Arahana et al. (2001)
2 Guo et al. (2008)
Note: Some markers were polymorphic across all parental combinations, while others are polymorphic in one or more populations
